# Supplementary material for: Antimicrobial Susceptibility Patterns and Biofilm Formation of Staphylococcus aureus Strains Isolated from Pediatric Patients with Atopic Dermatitis
Source: Microorganisms. 2026 Jan 29;14(2):311. doi: 10.3390/microorganisms14020311 (PMC12943069; doi:10.3390/microorganisms14020311)
Supplement: Supplementary file 1 [file microorganisms-14-00311-s001.zip]

Archive with 1 entries (1 files):
- microorganisms-3964175-supplementary.pdf
